# Supplementary material for: Ultrastructural analysis of adult mouse neocortex comparing aldehyde perfusion with cryo fixation
Source: eLife. 2015 Aug 11;4:e05793. doi: 10.7554/eLife.05793 (PMC4530226; doi:10.7554/eLife.05793)
Supplement: Figure 1—source data 1. — DOI: http://dx.doi.org/10.7554/eLife.05793.004 [file elife05793s001.xlsx]

## Sheet: Figure 1 and Suppl Figure 1
Figure 1-Source data. Data values and statistics underlying Figure 1B									Figure 1-Source data. Data values and statistics underlying Figure 1D,E; Supplementary Figure 1
Data point	Cortical depth (mm) in fresh sections	Cortical depth (mm) in chemically fixed sections		Data point	1	2	3		Data point	Extracellular space (ECS) (%)	Glia (%)	Neuropil (%)
1	1.13	0.87								Fixed
2	1.11	0.87		Fresh slices		Rostrocaudal (um)			1	1.38	10.3	88.32
3	1.12	1		A1-A4	926	859	930		2	1.4	13.5	86.5
4	1.15	1		B1-B4	889	937	927		3	4.6	16	79.4
5	1.15	1		C1-C4	832	957	832		4	2.5	17.9	82.1
6	1.1	0.85		D1-D4	909	898	905			Cryo
7		0.9				Mediolateral (um)			1	23.4	8.1	68.5
8		1.1		A1-D1	1151	1151	1150		2	11	9.7	79.3
9		1		A2-D2	1176	1092	1055		3	12.9	6.6	80.5
10		0.95		A3-D3	1090	1080	900		4	16.1	5.5	78.4
11		0.95		A4-D4	1223	867	950
12		1.05		A1-D4	1450	1374	1431		ECS	Summary
13		0.95		A4-D1	1522	1237	1380			Fixed	Cryo
14		0.87							Average	2.47	15.45
Summary				Fixed slices		Rostrocaudal (um)			SD	1.51	5.45
Average	1.13	0.95		A1-A4	795	797	731		N=	4	4
SD	0.02	0.07		B1-B4	746	802	730		Statistical test	one way ANOVA, p=0.003
N=	6	14		C1-C4	732	660	713
Statistical test	unpaired two-tailed t-test, p=0.000036			D1-D4	680	734	813		Glia	Summary
						Mediolateral (um)				Fixed	Cryo
				A1-D1	1151	1151	1114		Average	14.42	7.47
				A2-D2	1176	1092	1181		SD	3.28	1.83
				A3-D3	1090	1080	1195		N=	4	4
				A4-D4	1223	867	1160		Statistical test	one way ANOVA, p=0.01
				A1-D4	1365	1381	1483
				A4-D1	1276	1183	1197		Neuropil	Summary
										Fixed	Cryo
				Rostrocaudal	Summary				Average	76.7	84.08
					Fresh	Fixed			SD	5.5	4.06
				Average	0.9	0.74			N=	4	4
				SD	0.01	0.05			Statistical test	one way ANOVA, p=0.074
				N=	3	3
				Statistical test	one way ANOVA, p = 0.006
				Mediolateral	Summary
					Fresh	Fixed
				Average	1.18	1.19
				SD	0.13	0.11
				N=	3	3
				Statistical test	one way ANOVA, p=0.942
