# Supplementary material for: Ultrastructural analysis of adult mouse neocortex comparing aldehyde perfusion with cryo fixation
Source: eLife. 2015 Aug 11;4:e05793. doi: 10.7554/eLife.05793 (PMC4530226; doi:10.7554/eLife.05793)
Supplement: Figure 2—source data 1. — DOI: http://dx.doi.org/10.7554/eLife.05793.008 [file elife05793s002.xlsx]

## Sheet: Figure 2
Figure 2-Source data. Data values and statistics underlying Figure 2B
Data point	Synaptic density (um-3) in cryo	Synaptic density (um-3) in chem. fixed
1	0.76	0.76
2	0.62	1.1
3	0.63	0.8
4	0.5	0.82
Summary
Average	0.63	0.87
SD	0.11	0.15
N=	4	4
Statistical test	one way ANOVA, p=0.042
Data point	Astrocytic coverage of spines (%) cryo	Astrocytic coverage of spines (%) chem. fixed
1	45	60.2
2	30	63
3	21	63.9
4	39
Summary
Average	34	62.4
SD	11	1.9
N=	4	3
Statistical test	one way ANOVA, p=0.008
Data point	Distance to nearest element (um) cryo	Distance to nearest element (um) chem. fixed
1	0.1068	0.043174
2	0.081584	0.018974
3	0.076362	0.040249
4	0.124338	0.018439
5	0.094281	0.014142
6	0.168107	0.04219
7	0.116878	0.026907
8	0.195933	0.02126
9	0.08	0.033287
10	0.698244	0.032558
11	0.744325	0.055714
12	0.694768	0.078
13	0.109949	0.027203
14	0.134835	0.028425
15	0.45136	0.039699
16	0.118088	0.028636
17	0.04669	0.028844
18	0.7231	0.048703
19	0.213483	0.036497
20	0.20748	0.024739
21	0.051614	0.024739
22	0.12083	0.080498
23	0.200018	0.044721
24	0.133417	0.018
25	0.166896	0.215601
26	0.133297	0.042048
27	0.062766	0.05142
28	0.105849	0.039446
29	0.072541	0.027203
30	0.182605	0.035384
31	0.131562	0.03821
32	0.088408	0.094191
33	0.093638	0.040497
34	0.085088	0.032985
35	0.130203	0.042755
36	0.067082	0.021541
37	0.049171	0.027203
38	0.258898	0.023409
39	0.070402	0.03677
40	0.11987	0.028636
41	0.050315	0.026833
42	0.335529	0.042048
43	0.600916	0.036715
44	0.144616	0.074324
45	0.223464	0.060828
46	0.121209	0.053141
47	0.157429	0.036056
48	0.135663	0.035609
49	0.100806	0.032802
50	0.09434	0.018439
51	0.145382	0.03821
52	0.08796	0.020591
53	0.128141	0.065788
54	0.088023	0.029732
55	0.226592	0.083259
56	0.223023	0.087361
57	0.044701	0.086279
58	0.196815	0.097693
59	0.075094	0.064031
60	0.067201	0.076158
61	0.21523	0.019799
62	0.101368	0.046648
63	0.067082	0.152434
64	0.057565	0.038419
65	0.06353	0.180887
66	0.139943	0.213888
67	0.094021	0.149466
68	0.182078	0.058412
69	0.085708	0.026077
70	0.09899	0.026833
71	0.093638	0.102703
72	0.142236	0.096933
73	0.081933	0.040249
74	0.091586
Summary
Average	0.16585	0.0534278
SEM	0.01841	0.00492
N=	74	73
Statistical test	unpaired two-tailed t-test, p=2.67137E-08
