# Supplementary material for: Ultrastructural analysis of adult mouse neocortex comparing aldehyde perfusion with cryo fixation
Source: eLife. 2015 Aug 11;4:e05793. doi: 10.7554/eLife.05793 (PMC4530226; doi:10.7554/eLife.05793)
Supplement: Figure 3—source data 1. — DOI: http://dx.doi.org/10.7554/eLife.05793.010 [file elife05793s003.xlsx]

## Sheet: Figure 3
Figure 3-Source data. Data values and statistics underlying Figure 3C
Data point	Glia coverage of blood vessels (%) in cryo	Glia coverage of blood vessels (%) in chem. fixed (1)	Glia coverage of blood vessels (%) in chem. fixed (2)	Glia coverage of blood vessels (%) in chem. fixed (2)
1	77.8	69	90.3129	90.3129
2	49.4	94.9	100	100
3	34.1	93.6	100	100
4	75	79.7	100	100
5	50.7	95.3	96.6841	96.6841
6	65.1		100	100
7	81.9		100	100
8	58.4		100	100
9	69.1		100	100
10	50.8		100	100
11	79.6		100	100
12			81.9663
13			96.4392
14			100.243
15			94.7551
16			94.547
17			99.9047
18			98.6178
19			100.219
20			100.076
21			97.6957
22			98.6648
23			100.248
24			96.8119
25			100.279
26			100.16
27			96.9878
28			94.1556
29			95.4906
30			95.9615
31			96.1365
32			94.8759
33			95.7593
34			93.3061
35			100
36			100
37			100
38			100
39			100
40			96.1288
41			100
42			96.1177
43			100
44			98.5607
45			100
46			95.3979
47			96.7707
48			100
49			100
50			95.2548
51			100
52			100
53			100
Average	62.9	97.6	98.8	86.5
SD	15	3.32	2.99	11.7
N=	11	5	53	11
Summary
Average	62.9	94.4
SD	15	6
N=	11	69
Statistical test	unpaired two-tailed t-test, p=1.11638E-23
