# Supplementary material for: Ultrastructural analysis of adult mouse neocortex comparing aldehyde perfusion with cryo fixation
Source: eLife. 2015 Aug 11;4:e05793. doi: 10.7554/eLife.05793 (PMC4530226; doi:10.7554/eLife.05793)
Supplement: Figure 4—source data 1. — DOI: http://dx.doi.org/10.7554/eLife.05793.012 [file elife05793s004.xlsx]

## Sheet: Figure 4
Figure 4-Source data. Statistics underlying Figure 4B
Data	Vesicle diameter Y (nm)	Vesicle diameter X (nm)
	Cryo (all vesicles)
Average	38.7	38.5
SD	4.3	4.1
N=	499	499
Statistical test	unpaired two-tailed t-test, p=419152326
	Chemical fixation (excitatory vesicles)
Average	40	39.1
SD	3.8	3.7
N=	400	400
Statistical test	unpaired two-tailed t-test, p=0.630
	Chemical fixation (inhibitory vesicles)
Average	41	28.2
SD	5.4	3.7
N=	400	400
Statistical test	unpaired two-tailed t-test, p=2.25E-05
	Chemical +cryo fixation (excitatory vesicles)
Average	39.2	38.9
SD	4	4.8
N=	132	132
Statistical test	unpaired two-tailed t-test, p=0.57116055
	Chemical+cryo fixation (inhibitory vesicles)
Average	41.6	27.7
SD	5.3	3.4
N=	132	132
Statistical test	unpaired two-tailed t-test, p=3.42805E-67
