# Supplementary material for: Ultrastructural analysis of adult mouse neocortex comparing aldehyde perfusion with cryo fixation
Source: eLife. 2015 Aug 11;4:e05793. doi: 10.7554/eLife.05793 (PMC4530226; doi:10.7554/eLife.05793)
Supplement: Figure 5—source data 1. — DOI: http://dx.doi.org/10.7554/eLife.05793.015 [file elife05793s005.xlsx]

## Sheet: Figure5
Figure 5-Source data. Data values and statistics underlying Figure 5B
cryo	syn number	bin 0-30	bin 30-60	bin 60-90	bin 90-120	bin 120-150	PSD um		perfused	syn number	bin 0-30	bin 30-60	bin 60-90	bin 90-120
	1	3	1	3	5	3	0.495			1	0	2	0	3
	2	1	2	2	3	1	0.189			2	0	2	1	4
	3	3	1	4	2	3	0.215			3	1	3	2	3
	4	6	1	4	5	4	0.405			4	1	2	5	2
	5	4	3	1	2	4	0.309			5	1	4	6	1
	6	6	2	4	3	2	0.387			6	0	2	3	4
	7	6	2	4	3	3	0.361			7	0	3	9	4
	8	4	5	4	3	1	0.361			8	0	2	4	1
	9	2	0	2	1	1	0.278			9	0	2	3	2
	10	5	0	2	1	0	0.28			10	0	2	6	1
	11	4	1	1	4	5	0.302			11	0	0	0	4
	12	5	1	3	3	1	0.44			12	3	9	5	4
	13	6	1	3	3	2	0.277			13	2	2	3	3
	14	5	2	3	1	6	0.462			14	2	5	4	6
	15	3	1	3	5	3	0.294			15	2	3	1	4
	16	5	0	2	6	4	0.541			16	2	2	6	4
	17	5	0	4	2	2	0.268			17	2	3	5	8
	18	2	0	2	3	1	0.41			19	2	3	1	3
	19	0	1	3	3	1	0.291			21	2	2	3	6
	20	6	2	2	4	1	0.332			22	0	1	3	2
	22	6	1	1	3	1	0.39			23	1	3	4	3
	21	4	0	2	4	1	0.355			24	0	2	4	4
	23	5	2	5	4	4	0.755			25	2	3	7	2
	25	1	4	3	3	3	0.424			27	2	3	2	2
	26	1	0	1	1	2	0.125			26	0	1	3	2
	27	2	1	3	1	4	0.346			28	4	4	9	9
	28	4	1	4	3	3	0.34			29	3	1	2	3
	29	1	1	2	1	3	0.154			31	0	6	5	5
	30	0	2	1	1	3	0.323			39	1	3	2	8
	31	5	1	3	3	3	0.662			32	2	4	3	2
	32	7	2	4	2	1	0.505			34	1	4	1	2
	33	4	1	2	2	2	0.299			36	1	3	4	2
	34	1	1	1	3	0	0.188			37	0	3	0	3
	35	2	2	1	4	0	0.23			40	0	2	4	1
										41	3	4	4	3
cryo norm	bin 0-30	bin 30-60	bin 60-90	bin 90-120	bin 120-150		perfused no	bin 0-30	bin 30-60	bin 60-90	bin 90-120	bin 120-150		pvalues between cryo and perfused
1	6.06061	2.0202	6.06061	10.101	6.06061		1	0	9.34579	0	14.0187	9.34579			bin 0-30	bin 30-60	bin 60-90	bin 90-120	bin 120-150
2	5.29101	10.582	10.582	15.873	5.29101		2	0	9.17431	4.58716	18.3486	4.58716			1.07289e-09	0.000353693	0.349778	0.493673	0.14808
3	13.9535	4.65116	18.6047	9.30233	13.9535		3	2.35294	7.05882	4.70588	7.05882	4.70588
4	14.8148	2.46914	9.87654	12.3457	9.87654		4	1.71233	3.42466	8.56164	3.42466	6.84932
5	12.945	9.70874	3.23625	6.47249	12.945		5	1.44718	5.78871	8.68307	1.44718	5.78871		average	0-30 nm	30-60 nm	60-90 nm	90-120 nm	120-150 nm
6	15.5039	5.16796	10.3359	7.75194	5.16796		6	0	3.7594	5.6391	7.5188	5.6391		cryo	10.46	4.01	7.87	8.62	6.97
7	16.6205	5.54017	11.0803	8.31025	8.31025		7	0	4.82315	14.4695	6.43087	9.6463		perfused	2.99	8.02	8.92	9.43	8.6
8	11.0803	13.8504	11.0803	8.31025	2.77008		8	0	7.54717	15.0943	3.77358	15.0943		SEM
9	7.19424	0	7.19424	3.59712	3.59712		9	0	5.39084	8.08625	5.39084	13.4771		cryo	0.88	0.56	0.61	0.68	0.83
10	17.8571	0	7.14286	3.57143	0		10	0	6.26959	18.8088	3.1348	0		perfused	0.53	0.87	0.89	0.92	0.71
11	13.245	3.31126	3.31126	13.245	16.5563		11	0	0	0	6.64452	4.98339
12	11.3636	2.27273	6.81818	6.81818	2.27273		12	3.6855	11.0565	6.14251	4.914	11.0565
13	21.6606	3.61011	10.8303	10.8303	7.22022		13	6.21118	6.21118	9.31677	9.31677	9.31677
14	10.8225	4.329	6.49351	2.1645	12.987		14	4.16667	10.4167	8.33333	12.5	4.16667
15	10.2041	3.40136	10.2041	17.0068	10.2041		15	6.21118	9.31677	3.10559	12.4224	3.10559
16	9.24214	0	3.69686	11.0906	7.39372		16	4.65116	4.65116	13.9535	9.30233	6.97674
17	18.6567	0	14.9254	7.46269	7.46269		17	4.43459	6.65188	11.0865	17.7384	13.3038
18	4.87805	0	4.87805	7.31707	2.43902		19	8.19672	12.2951	4.09836	12.2951	4.09836
19	0	3.43643	10.3093	10.3093	3.43643		21	5.52486	5.52486	8.28729	16.5746	16.5746
20	18.0723	6.0241	6.0241	12.0482	3.01205		22	0	2.52525	7.57576	5.05051	12.6263
22	15.3846	2.5641	2.5641	7.69231	2.5641		23	3.02115	9.06344	12.0846	9.06344	12.0846
21	11.2676	0	5.6338	11.2676	2.8169		24	0	4.47427	8.94855	8.94855	8.94855
23	6.62252	2.64901	6.62252	5.29801	5.29801		25	3.46021	5.19031	12.1107	3.46021	5.19031
25	2.35849	9.43396	7.07547	7.07547	7.07547		27	7.63359	11.4504	7.63359	7.63359	3.81679
26	8	0	8	8	16		26	0	2.59067	7.77202	5.18135	7.77202
27	5.78035	2.89017	8.67052	2.89017	11.5607		28	7.14286	7.14286	16.0714	16.0714	8.92857
28	11.7647	2.94118	11.7647	8.82353	8.82353		29	12.2951	4.09836	8.19672	12.2951	12.2951
29	6.49351	6.49351	12.987	6.49351	19.4805		31	0	29.2683	24.3902	24.3902	14.6341
30	0	6.19195	3.09598	3.09598	9.28793		39	2.10526	6.31579	4.21053	16.8421	16.8421
31	7.55287	1.51057	4.53172	4.53172	4.53172		32	7.11744	14.2349	10.6762	7.11744	3.55872
32	13.8614	3.9604	7.92079	3.9604	1.9802		34	2.39808	9.59233	2.39808	4.79616	14.3885
33	13.3779	3.34448	6.68896	6.68896	6.68896		36	3.87597	11.6279	15.5039	7.75194	11.6279
34	5.31915	5.31915	5.31915	15.9574	0		37	0	18.9873	0	18.9873	6.32911
35	8.69565	8.69565	4.34783	17.3913	0		40	0	6.06061	12.1212	3.0303	9.09091
							41	7.26392	9.68523	9.68523	7.26392	4.84262
average	10.46	4.01	7.87	8.62	6.97
SD	5.31	3.39	3.62	4.09	4.99		average	2.99	8.02	8.92	9.43	8.6
SEM	0.88	0.56	0.61	0.68	0.83		SD	3.22	5.24	5.38	5.57	4.3
pvalue	2.83991e-06						SEM	0.53	0.87	0.89	0.92	0.71
							pvalue	1.7832e-05
Figure 5-Source data. Data values and statistics underlying Figure 5 supplement 1
		Data point	Synaptic length (nm) in chemically fixed sections	Synaptic length (nm) in cryo sections
		1	249.499	290.764
		2	308.748	98.667
		3	208.674	224.944
		4	309.645	302.314
		5	211.266	354.243
		6	115.095	247.376
		7	142.886	298.652
		8	158.714	366.249
		9	130.693	466.733
		10	100.123	204.325
		11	239.319	171.769
		12	220.934	163.383
		13	216.286	313.554
		14	212.792	162.099
		15	241.008	351.138
		16	191.153	214.357
		17	473.942	210.018
		18	481.659	307.612
		19	391.072	362.517
		20	278.658	520.894
		21	318.561	238.045
		22	371.43	311.725
		23	214.283	277.355
		24	176.836	274.532
		25	224.859	113.333
		26	431.118	243.79
		27	242.54	266.359
		28	368.532	378.095
		29	420.107	202.523
		30	256.754	271.061
		31	302.947	329.068
		32	442.378	196.387
		33	407.545	757.089
		34	216.113	205.162
		35	322.915	421.735
		36	304.913	134.29
		37	493.938	334.226
		38	341.91	183.946
		39	153.424	201.866
		40	291.62	410.206
		41	289.657	308.546
		42	480.043	369.652
		43	214.358	412.688
		44	189.356	426.488
		45	386.09	376.984
		46	550.337	300.395
		47	301.658	348.437
		48	340.501	321
		49	697.858	458.033
		50	217.686	468.471
		51	616.955	298.454
		52	325.426	232.92
		53	416.205	319.859
		54	571.06	299.041
		55	445.697	525.086
		56	292.052	415.027
		57	302.93	287.061
		58	336.924	288.858
		59	215.985	191.574
		60	430.119	145.406
		61	286.494	337.544
		62	340.217	662.228
		63	382.406	507.779
		64	640.844	352.41
		65	208.208	177.467
		66	347.664	215.567
		67	249.277	289.774
		68	281.214	488.467
		69	302.602	409.535
		70	445.628	482.947
		71	474.033	323.768
		72	220.218	525.379
		73	477.985	478.303
		74	649.769	388.776
		75	305.22	226.973
		76	470.396
		77	452.768
		78	308.895
		79	203.03
		80	300
		82	334.688
		82	422.213
		83	363.036
		84	341.589
		85	331.589
		86	259.171
		87	590.104
		88	206.939
		89	560.977
		90	385.902
		91	410.148
		92	411.754
		93	566.689
		94	231.265
		95	467.646
		96	351.413
		Summary
		Average	337	321
		SEM	34	37
		N=	96	75
		Statistical test	unpaired two-tailed t-test, p=0.3909
